# Supplementary material for: Available Evidence on the Diagnostic Accuracy of Chemiluminescence for Detecting Dysplasia or Malignant Transformation in Oral Potentially Malignant Disorders (OPMDs): A Systematic Review and Meta-Analysis
Source: J Clin Med. 2026 Jan 20;15(2):815. doi: 10.3390/jcm15020815 (PMC12842294; doi:10.3390/jcm15020815)
Supplement: Supplementary file 1 [file jcm-15-00815-s001.zip]

Archive with 3 entries (3 files):
- PRISMA_2020_checklist (1).pdf
- QUADAS-2.png
- QUADAS_example.xlsx
