# Supplementary material for: Available Evidence on the Diagnostic Accuracy of Chemiluminescence for Detecting Dysplasia or Malignant Transformation in Oral Potentially Malignant Disorders (OPMDs): A Systematic Review and Meta-Analysis
Source: J Clin Med. 2026 Jan 20;15(2):815. doi: 10.3390/jcm15020815 (PMC12842294; doi:10.3390/jcm15020815)
Supplement: Supplementary file 1 [file jcm-15-00815-s001.zip › QUADAS_example.xlsx]

## Sheet: Sheet 1
Study	D1	D2	D3	D4	Overall
Mehrotra_2010	High	Low	High	High	High
Awan_2011_JOPM	High	Low	Low	Low	High
Torres_2013	High	Low	High	Low	High
ChaudhryM_2014	High	Low	Low	Low	Some concerns
Chaudhry_2016	High	Low	Low	Low	Some concerns
Kaemmerer_2015	Low	Low	Low	Low	Some concerns
Shukla_2018	High	Low	Low	Low	High
Swathi_2021	High	Low	Low	Low	High
RamSiar_2005	High	Low	Low	Low	High
Rajmohan_2012	High	Low	High	High	High
Sharma_2011	High	Low	Low	Low	High
Mojsa_2012	High	Low	Low	Low	High
Farah_2007	High	Low	Low	High	High
